# Supplementary material for: Plasticity of opsin gene expression in the adult red shiner (Cyprinella lutrensis) in response to turbid habitats
Source: PLoS One. 2019 Apr 12;14(4):e0215376. doi: 10.1371/journal.pone.0215376 (PMC6461250; doi:10.1371/journal.pone.0215376)
Supplement: S1 Table — The original data of cone opsins relative and proportional expression values for different turbidity treatments. (CSV) [file pone.0215376.s001.csv]

ID	Treat	Marker	Relative	Proportional
Sample 0-9	NTU0	RH2A	0.019882979	0.221167443
Sample 0-9	NTU0	RH2B	0.016517333	0.183729829
Sample 0-9	NTU0	SWS1	0.017546578	0.195178593
Sample 0-9	NTU0	SWS2	0.008993236	0.100035864
Sample 0-9	NTU0	LWS	0.026959991	0.299888272
Sample 0-10	NTU0	RH2A	0.007887392	0.172206579
Sample 0-10	NTU0	RH2B	0.010337423	0.225698454
Sample 0-10	NTU0	SWS1	0.010189037	0.222458723
Sample 0-10	NTU0	SWS2	0.005888016	0.128553908
Sample 0-10	NTU0	LWS	0.011500053	0.251082336
Sample 0-11	NTU0	RH2A	0.007075385	0.147798495
Sample 0-11	NTU0	RH2B	0.009251942	0.19326483
Sample 0-11	NTU0	SWS1	0.013982758	0.292087387
Sample 0-11	NTU0	SWS2	0.005990889	0.125144342
Sample 0-11	NTU0	LWS	0.011570859	0.241704946
Sample 0-4	NTU0	RH2A	0.024972482	0.33888162
Sample 0-4	NTU0	RH2B	0.014169021	0.192276474
Sample 0-4	NTU0	SWS1	0.013555155	0.183946184
Sample 0-4	NTU0	SWS2	0.008052786	0.109277927
Sample 0-4	NTU0	LWS	0.012941428	0.175617795
Sample 0-13	NTU0	RH2A	0.016846493	0.21238501
Sample 0-13	NTU0	RH2B	0.016647568	0.209877141
Sample 0-13	NTU0	SWS1	0.018872474	0.237926694
Sample 0-13	NTU0	SWS2	0.009670806	0.121920583
Sample 0-13	NTU0	LWS	0.017283198	0.217890573
Sample 0-14	NTU0	RH2A	0.017315985	0.242056431
Sample 0-14	NTU0	RH2B	0.0115089	0.160880443
Sample 0-14	NTU0	SWS1	0.016639109	0.232594525
Sample 0-14	NTU0	SWS2	0.009913967	0.138585216
Sample 0-14	NTU0	LWS	0.016159014	0.225883386
Sample 0-16	NTU0	RH2A	0.019313057	0.317366477
Sample 0-16	NTU0	RH2B	0.008529532	0.140163592
Sample 0-16	NTU0	SWS1	0.009169573	0.150681223
Sample 0-16	NTU0	SWS2	0.006943061	0.114093531
Sample 0-16	NTU0	LWS	0.016898895	0.277695177
Sample 50-1	NTU50	RH2A	0.047927897	0.460408931
Sample 50-1	NTU50	RH2B	0.013219049	0.126985927
Sample 50-1	NTU50	SWS1	0.008788804	0.084427738
Sample 50-1	NTU50	SWS2	0.011152578	0.107134816
Sample 50-1	NTU50	LWS	0.023010211	0.221042589
Sample 50-8	NTU50	RH2A	0.023793536	0.187905741
Sample 50-8	NTU50	RH2B	0.036676872	0.289649876
Sample 50-8	NTU50	SWS1	0.018541011	0.146424743
Sample 50-8	NTU50	SWS2	0.014682385	0.11595185
Sample 50-8	NTU50	LWS	0.032931044	0.26006779
Sample 50-9	NTU50	RH2A	0.033357674	0.302966717
Sample 50-9	NTU50	RH2B	0.016862313	0.153149756
Sample 50-9	NTU50	SWS1	0.018192678	0.165232621
Sample 50-9	NTU50	SWS2	0.011265476	0.102317216
Sample 50-9	NTU50	LWS	0.030425287	0.27633369
Sample 50-10	NTU50	RH2A	0.025356336	0.23822793
Sample 50-10	NTU50	RH2B	0.016573224	0.155708809
Sample 50-10	NTU50	SWS1	0.011633238	0.109296635
Sample 50-10	NTU50	SWS2	0.012619694	0.118564588
Sample 50-10	NTU50	LWS	0.040254801	0.378202038
Sample 50-11	NTU50	RH2A	0.04744793	0.328753537
Sample 50-11	NTU50	RH2B	0.018333742	0.127029408
Sample 50-11	NTU50	SWS1	0.017662933	0.122381559
Sample 50-11	NTU50	SWS2	0.015137634	0.104884466
Sample 50-11	NTU50	LWS	0.045744512	0.31695103
Sample 50-12	NTU50	RH2A	0.047713576	0.274704014
Sample 50-12	NTU50	RH2B	0.018109773	0.104264399
Sample 50-12	NTU50	SWS1	0.01779853	0.102472463
Sample 50-12	NTU50	SWS2	0.014722944	0.084765224
Sample 50-12	NTU50	LWS	0.075346035	0.4337939
Sample 50-13	NTU50	RH2A	0.047816999	0.345522051
Sample 50-13	NTU50	RH2B	0.014620554	0.10564703
Sample 50-13	NTU50	SWS1	0.011373364	0.082183079
Sample 50-13	NTU50	SWS2	0.014829372	0.107155933
Sample 50-13	NTU50	LWS	0.049750295	0.359491907
Sample 50-14	NTU50	RH2A	0.030311254	0.236692756
Sample 50-14	NTU50	RH2B	0.027669115	0.216060974
Sample 50-14	NTU50	SWS1	0.011264437	0.087961078
Sample 50-14	NTU50	SWS2	0.012017451	0.093841176
Sample 50-14	NTU50	LWS	0.046799347	0.365444017
Sample 200-1	NTU200	RH2A	0.033117187	0.247161154
Sample 200-1	NTU200	RH2B	0.021376169	0.159535243
Sample 200-1	NTU200	SWS1	0.02499538	0.18654625
Sample 200-1	NTU200	SWS2	0.018142903	0.135404641
Sample 200-1	NTU200	LWS	0.03635862	0.271352711
Sample 200-2	NTU200	RH2A	0.026174185	0.178817365
Sample 200-2	NTU200	RH2B	0.023885441	0.163181075
Sample 200-2	NTU200	SWS1	0.032466197	0.221803274
Sample 200-2	NTU200	SWS2	0.020354547	0.139058636
Sample 200-2	NTU200	LWS	0.043493472	0.29713965
Sample 200-3	NTU200	RH2A	0.045100971	0.337365518
Sample 200-3	NTU200	RH2B	0.006901201	0.051622555
Sample 200-3	NTU200	SWS1	0.020306191	0.151894929
Sample 200-3	NTU200	SWS2	0.015772505	0.117981923
Sample 200-3	NTU200	LWS	0.045604907	0.341135077
Sample 200-4	NTU200	RH2A	0.037220384	0.239012992
Sample 200-4	NTU200	RH2B	0.019186971	0.123210319
Sample 200-4	NTU200	SWS1	0.020949852	0.134530763
Sample 200-4	NTU200	SWS2	0.015421594	0.099030716
Sample 200-4	NTU200	LWS	0.062946559	0.40421521
Sample 200-5	NTU200	RH2A	0.036838349	0.271494494
Sample 200-5	NTU200	RH2B	0.007539943	0.055568529
Sample 200-5	NTU200	SWS1	0.019730733	0.145413283
Sample 200-5	NTU200	SWS2	0.012706221	0.093643418
Sample 200-5	NTU200	LWS	0.058872035	0.433880277
Sample 200-6	NTU200	RH2A	0.035133966	0.242910103
Sample 200-6	NTU200	RH2B	0.01333084	0.0921671
Sample 200-6	NTU200	SWS1	0.024934736	0.172394408
Sample 200-6	NTU200	SWS2	0.017376006	0.120134668
Sample 200-6	NTU200	LWS	0.053862182	0.372393721
Sample 200-7	NTU200	RH2A	0.01372582	0.290312086
Sample 200-7	NTU200	RH2B	0.006554647	0.138636026
Sample 200-7	NTU200	SWS1	0.006986904	0.147778609
Sample 200-7	NTU200	SWS2	0.005751936	0.121658062
Sample 200-7	NTU200	LWS	0.014260226	0.301615217
Sample 200-8	NTU200	RH2A	0.031053835	0.200270691
Sample 200-8	NTU200	RH2B	0.026586893	0.17146273
Sample 200-8	NTU200	SWS1	0.03127906	0.201723195
Sample 200-8	NTU200	SWS2	0.018687515	0.120518499
Sample 200-8	NTU200	LWS	0.047452008	0.306024885
Sample 100-1	NTU100	RH2A	0.023267032	0.163604971
Sample 100-1	NTU100	RH2B	0.03293568	0.231591245
Sample 100-1	NTU100	SWS1	0.027944255	0.196493432
Sample 100-1	NTU100	SWS2	0.015046164	0.105798932
Sample 100-1	NTU100	LWS	0.043021572	0.302511419
Sample 100-8	NTU100	RH2A	0.041472688	0.35877225
Sample 100-8	NTU100	RH2B	0.005524577	0.047792055
Sample 100-8	NTU100	SWS1	0.013532022	0.117062925
Sample 100-8	NTU100	SWS2	0.009220602	0.079765658
Sample 100-8	NTU100	LWS	0.045846252	0.396607113
Sample 100-9	NTU100	RH2A	0.024859637	0.126725415
Sample 100-9	NTU100	RH2B	0.061322682	0.312600798
Sample 100-9	NTU100	SWS1	0.036265854	0.184870176
Sample 100-9	NTU100	SWS2	0.018361363	0.093599569
Sample 100-9	NTU100	LWS	0.055359772	0.282204043
Sample 100-10	NTU100	RH2A	0.030936916	0.21751674
Sample 100-10	NTU100	RH2B	0.018785778	0.132082371
Sample 100-10	NTU100	SWS1	0.024465651	0.172017422
Sample 100-10	NTU100	SWS2	0.013156935	0.092506102
Sample 100-10	NTU100	LWS	0.054882469	0.385877365
Sample 100-11	NTU100	RH2A	0.026758998	0.174071266
Sample 100-11	NTU100	RH2B	0.032191142	0.209408167
Sample 100-11	NTU100	SWS1	0.028235812	0.183678157
Sample 100-11	NTU100	SWS2	0.017627952	0.114672453
Sample 100-11	NTU100	LWS	0.048910481	0.318169957
Sample 100-12	NTU100	RH2A	0.033020502	0.196619901
Sample 100-12	NTU100	RH2B	0.026232951	0.156203568
Sample 100-12	NTU100	SWS1	0.028802138	0.171501739
Sample 100-12	NTU100	SWS2	0.020392132	0.121424534
Sample 100-12	NTU100	LWS	0.059493069	0.354250258
Sample 100-13	NTU100	RH2A	0.033112524	0.213471391
Sample 100-13	NTU100	RH2B	0.016452653	0.106067747
Sample 100-13	NTU100	SWS1	0.025046885	0.16147345
Sample 100-13	NTU100	SWS2	0.012431118	0.080141521
Sample 100-13	NTU100	LWS	0.068071393	0.438845891
Sample 100-14	NTU100	RH2A	0.026675475	0.173831152
Sample 100-14	NTU100	RH2B	0.028841993	0.187949303
Sample 100-14	NTU100	SWS1	0.031505803	0.205308063
Sample 100-14	NTU100	SWS2	0.013992454	0.091182051
Sample 100-14	NTU100	LWS	0.052440513	0.341729432
