# Supplementary material for: Plasticity of opsin gene expression in the adult red shiner (Cyprinella lutrensis) in response to turbid habitats
Source: PLoS One. 2019 Apr 12;14(4):e0215376. doi: 10.1371/journal.pone.0215376 (PMC6461250; doi:10.1371/journal.pone.0215376)
Supplement: S2 Table — The original data of light spectra of the 0 NTU and 200 NTU. (CSV) [file pone.0215376.s002.csv]

ID	Turbidity	Wavelength	Relative
1	0NTU	400.1956	25.53452393
2	0NTU	400.5279	26.78974424
3	0NTU	400.8602	27.3038354
4	0NTU	401.1925	27.61970408
5	0NTU	401.5247	27.89468315
6	0NTU	401.857	28.25514472
7	0NTU	402.1893	28.96196203
8	0NTU	402.5215	29.99552479
9	0NTU	402.8538	31.10859225
10	0NTU	403.186	32.07843063
11	0NTU	403.5182	32.65660586
12	0NTU	403.8504	33.00021056
13	0NTU	404.1826	33.3129689
14	0NTU	404.5148	33.59631688
15	0NTU	404.847	33.86495857
16	0NTU	405.1792	34.11841754
17	0NTU	405.5114	34.40415666
18	0NTU	405.8435	34.70280878
19	0NTU	406.1757	35.03194752
20	0NTU	406.5078	35.36156267
21	0NTU	406.8399	35.66380145
22	0NTU	407.1721	35.97201785
23	0NTU	407.5042	36.31574181
24	0NTU	407.8363	36.65982531
25	0NTU	408.1684	37.0158642
26	0NTU	408.5005	37.39509537
27	0NTU	408.8326	37.72279839
28	0NTU	409.1646	37.16172065
29	0NTU	409.4967	32.68458108
30	0NTU	409.8287	26.34679041
31	0NTU	410.1608	20.32965206
32	0NTU	410.4928	16.93378367
33	0NTU	410.8248	16.28399603
34	0NTU	411.1569	16.38514034
35	0NTU	411.4889	16.73376555
36	0NTU	411.8209	17.11945546
37	0NTU	412.1528	17.40555439
38	0NTU	412.4848	17.38929488
39	0NTU	412.8168	17.0712754
40	0NTU	413.1488	16.70316156
41	0NTU	413.4807	16.5007544
42	0NTU	413.8127	16.68307734
43	0NTU	414.1446	17.07641712
44	0NTU	414.4765	17.57580436
45	0NTU	414.8084	18.11548114
46	0NTU	415.1404	18.63889884
47	0NTU	415.4723	19.21802913
48	0NTU	415.8041	19.78723538
49	0NTU	416.136	20.38872153
50	0NTU	416.4679	20.9399946
51	0NTU	416.7998	21.52295
52	0NTU	417.1316	22.12694643
53	0NTU	417.4635	22.77517885
54	0NTU	417.7953	23.39926179
55	0NTU	418.1271	24.07332017
56	0NTU	418.459	24.73147657
57	0NTU	418.7908	25.39166424
58	0NTU	419.1226	25.98884671
59	0NTU	419.4544	26.65943751
60	0NTU	419.7862	27.29499963
61	0NTU	420.1179	27.96284217
62	0NTU	420.4497	28.61872868
63	0NTU	420.7815	29.3290111
64	0NTU	421.1132	30.06655306
65	0NTU	421.4449	30.81652943
66	0NTU	421.7767	31.53027943
67	0NTU	422.1084	32.28527626
68	0NTU	422.4401	33.0270028
69	0NTU	422.7718	33.80877847
70	0NTU	423.1035	34.60729436
71	0NTU	423.4352	35.38620247
72	0NTU	423.7668	36.16463181
73	0NTU	424.0985	36.97844929
74	0NTU	424.4302	37.79083317
75	0NTU	424.7618	38.6292789
76	0NTU	425.0934	39.47980151
77	0NTU	425.4251	40.37982079
78	0NTU	425.7567	41.21468196
79	0NTU	426.0883	42.1063325
80	0NTU	426.4199	43.00647108
81	0NTU	426.7515	43.96602799
82	0NTU	427.0831	44.8815894
83	0NTU	427.4147	45.83146288
84	0NTU	427.7462	46.73781964
85	0NTU	428.0778	47.67143361
86	0NTU	428.4093	48.62058739
87	0NTU	428.7409	49.61445598
88	0NTU	429.0724	50.71831872
89	0NTU	429.4039	52.03582728
90	0NTU	429.7354	53.85989409
91	0NTU	430.0669	63.02040202
92	0NTU	430.3984	88.71109656
93	0NTU	430.7299	118.4677762
94	0NTU	431.0614	145.5926653
95	0NTU	431.3928	157.9313329
96	0NTU	431.7243	161.2255813
97	0NTU	432.0557	162.6320399
98	0NTU	432.3871	163.5862169
99	0NTU	432.7186	164.490659
100	0NTU	433.05	165.2393206
101	0NTU	433.3814	165.9389644
102	0NTU	433.7128	166.6131417
103	0NTU	434.0442	167.3181631
104	0NTU	434.3756	167.9027927
105	0NTU	434.7069	168.5173111
106	0NTU	435.0383	169.0461088
107	0NTU	435.3697	169.5959456
108	0NTU	435.701	170.0684304
109	0NTU	436.0323	170.5801307
110	0NTU	436.3636	171.0177058
111	0NTU	436.695	171.4417704
112	0NTU	437.0263	171.7923104
113	0NTU	437.3576	172.1660424
114	0NTU	437.6888	172.4969747
115	0NTU	438.0201	172.8412965
116	0NTU	438.3514	173.1637407
117	0NTU	438.6826	173.4030936
118	0NTU	439.0139	173.5359226
119	0NTU	439.3451	173.5890057
120	0NTU	439.6764	173.4564177
121	0NTU	440.0076	172.7674172
122	0NTU	440.3388	164.7382674
123	0NTU	440.67	140.1621932
124	0NTU	441.0012	111.4352491
125	0NTU	441.3324	85.34224833
126	0NTU	441.6635	73.99278639
127	0NTU	441.9947	71.65056205
128	0NTU	442.3259	71.21609474
129	0NTU	442.657	71.22147467
130	0NTU	442.9881	71.23653842
131	0NTU	443.3192	71.34856192
132	0NTU	443.6504	71.45628155
133	0NTU	443.9815	71.59412828
134	0NTU	444.3126	71.70005679
135	0NTU	444.6436	71.86217464
136	0NTU	444.9747	71.94526601
137	0NTU	445.3058	72.08873323
138	0NTU	445.6369	72.14815388
139	0NTU	445.9679	72.2361468
140	0NTU	446.299	72.30919489
141	0NTU	446.63	72.38583026
142	0NTU	446.961	72.39766697
143	0NTU	447.292	72.4043612
144	0NTU	447.623	72.37375532
145	0NTU	447.954	72.37447231
146	0NTU	448.285	72.28898943
147	0NTU	448.616	72.2348298
148	0NTU	448.9469	72.16895509
149	0NTU	449.2779	72.12029432
150	0NTU	449.6088	71.99750901
151	0NTU	449.9398	71.83072821
152	0NTU	450.2707	71.62114534
153	0NTU	450.6016	71.42017177
154	0NTU	450.9325	71.17029921
155	0NTU	451.2634	71.00710529
156	0NTU	451.5943	70.72363804
157	0NTU	451.9252	70.46240792
158	0NTU	452.256	70.18312524
159	0NTU	452.5869	69.88543053
160	0NTU	452.9177	69.53046809
161	0NTU	453.2486	69.22165365
162	0NTU	453.5794	68.87147307
163	0NTU	453.9102	68.54293194
164	0NTU	454.241	68.16214586
165	0NTU	454.5718	67.79235827
166	0NTU	454.9026	67.35825042
167	0NTU	455.2334	66.96813767
168	0NTU	455.5641	66.5201595
169	0NTU	455.8949	66.11617915
170	0NTU	456.2257	65.69546052
171	0NTU	456.5564	65.27294884
172	0NTU	456.8871	64.79974705
173	0NTU	457.2179	64.39325627
174	0NTU	457.5486	63.97265733
175	0NTU	457.8793	63.54679931
176	0NTU	458.21	63.07036816
177	0NTU	458.5406	62.65957157
178	0NTU	458.8713	62.16508786
179	0NTU	459.202	61.67119951
180	0NTU	459.5326	61.1942896
181	0NTU	459.8633	60.75635703
182	0NTU	460.1939	60.31901982
183	0NTU	460.5245	59.91527962
184	0NTU	460.8552	59.42545925
185	0NTU	461.1858	58.94639914
186	0NTU	461.5164	58.44402506
187	0NTU	461.8469	58.01529754
188	0NTU	462.1775	57.53695403
189	0NTU	462.5081	57.10248671
190	0NTU	462.8386	56.61756751
191	0NTU	463.1692	56.14842866
192	0NTU	463.4997	55.63075068
193	0NTU	463.8302	55.1189314
194	0NTU	464.1607	54.58320085
195	0NTU	464.4912	54.10055385
196	0NTU	464.8217	53.5355321
197	0NTU	465.1522	53.05754573
198	0NTU	465.4827	52.54500985
199	0NTU	465.8132	52.04526512
200	0NTU	466.1436	51.51515273
201	0NTU	466.4741	51.02066902
202	0NTU	466.8045	50.47680794
203	0NTU	467.1349	50.00922199
204	0NTU	467.4654	49.46129526
205	0NTU	467.7958	48.92927051
206	0NTU	468.1262	48.37572601
207	0NTU	468.4565	47.88709868
208	0NTU	468.7869	47.34897701
209	0NTU	469.1173	46.84600292
210	0NTU	469.4477	46.32402145
211	0NTU	469.778	45.79462837
212	0NTU	470.1083	45.19349917
213	0NTU	470.4387	44.63457434
214	0NTU	470.769	44.03894438
215	0NTU	471.0993	43.51397177
216	0NTU	471.4296	42.96030796
217	0NTU	471.7599	42.39779664
218	0NTU	472.0901	41.84365406
219	0NTU	472.4204	41.35455029
220	0NTU	472.7507	40.78642042
221	0NTU	473.0809	40.24267826
222	0NTU	473.4112	39.70515466
223	0NTU	473.7414	39.22107369
224	0NTU	474.0716	38.73627379
225	0NTU	474.4018	38.27131951
226	0NTU	474.732	37.80803937
227	0NTU	475.0622	37.38732074
228	0NTU	475.3924	36.9328885
229	0NTU	475.7225	36.52424481
230	0NTU	476.0527	36.11285286
231	0NTU	476.3828	35.76362981
232	0NTU	476.713	35.43521031
233	0NTU	477.0431	35.20793434
234	0NTU	477.3732	35.01676621
235	0NTU	477.7033	34.9939314
236	0NTU	478.0334	35.06973047
237	0NTU	478.3635	35.28624578
238	0NTU	478.6936	35.58226867
239	0NTU	479.0237	36.01111783
240	0NTU	479.3537	36.59144388
241	0NTU	479.6837	37.36425506
242	0NTU	480.0138	38.32153976
243	0NTU	480.3438	39.52439353
244	0NTU	480.6738	40.82480666
245	0NTU	481.0038	42.26103526
246	0NTU	481.3338	43.77234594
247	0NTU	481.6638	45.3802538
248	0NTU	481.9938	47.05666844
249	0NTU	482.3237	48.77588513
250	0NTU	482.6537	50.38271964
251	0NTU	482.9836	52.0126268
252	0NTU	483.3136	53.58383224
253	0NTU	483.6435	55.11893256
254	0NTU	483.9734	56.64482589
255	0NTU	484.3033	58.21292322
256	0NTU	484.6332	59.68657162
257	0NTU	484.9631	61.08035568
258	0NTU	485.293	62.40491831
259	0NTU	485.6228	63.65021429
260	0NTU	485.9527	64.84852596
261	0NTU	486.2825	66.01527461
262	0NTU	486.6123	67.09426855
263	0NTU	486.9422	68.08251898
264	0NTU	487.272	68.89837044
265	0NTU	487.6018	69.61582585
266	0NTU	487.9316	70.15944909
267	0NTU	488.2614	70.62117595
268	0NTU	488.5911	70.93513017
269	0NTU	488.9209	71.06305526
270	0NTU	489.2506	71.01535203
271	0NTU	489.5804	70.75675358
272	0NTU	489.9101	70.2609552
273	0NTU	490.2398	69.55736778
274	0NTU	490.5695	68.61718004
275	0NTU	490.8992	67.55097764
276	0NTU	491.2289	66.35517601
277	0NTU	491.5586	65.10916072
278	0NTU	491.8882	63.79595837
279	0NTU	492.2179	62.45681076
280	0NTU	492.5475	61.0179532
281	0NTU	492.8772	59.62345021
282	0NTU	493.2068	58.1752683
283	0NTU	493.5364	56.74322659
284	0NTU	493.866	55.27758787
285	0NTU	494.1956	53.76556253
286	0NTU	494.5252	52.17486861
287	0NTU	494.8548	50.66415794
288	0NTU	495.1844	49.1595442
289	0NTU	495.5139	47.71243642
290	0NTU	495.8434	46.32522805
291	0NTU	496.173	44.93490963
292	0NTU	496.5025	43.58643573
293	0NTU	496.832	42.27765617
294	0NTU	497.1615	41.00019909
295	0NTU	497.491	39.86393741
296	0NTU	497.8205	38.77466236
297	0NTU	498.1499	37.69662324
298	0NTU	498.4794	36.65086453
299	0NTU	498.8088	35.66285232
300	0NTU	499.1383	34.74848628
301	0NTU	499.4677	33.92199386
302	0NTU	499.7971	33.19234188
303	0NTU	500.1265	32.56132378
304	0NTU	500.4559	31.97334829
305	0NTU	500.7853	31.46176723
306	0NTU	501.1147	30.96835998
307	0NTU	501.444	30.50615667
308	0NTU	501.7734	30.02924676
309	0NTU	502.1028	29.61785248
310	0NTU	502.4321	29.18601684
311	0NTU	502.7614	28.81885782
312	0NTU	503.0907	28.51602333
313	0NTU	503.42	28.32449303
314	0NTU	503.7493	28.22179388
315	0NTU	504.0786	28.24427117
316	0NTU	504.4078	28.32509071
317	0NTU	504.7371	28.5253473
318	0NTU	505.0663	28.71878996
319	0NTU	505.3956	28.97631428
320	0NTU	505.7248	29.27389007
321	0NTU	506.054	29.65754642
322	0NTU	506.3832	30.07324186
323	0NTU	506.7124	30.53018686
324	0NTU	507.0416	30.98892258
325	0NTU	507.3708	31.50086078
326	0NTU	507.7	31.9806402
327	0NTU	508.0291	32.48923012
328	0NTU	508.3582	33.01013747
329	0NTU	508.6874	33.52853245
330	0NTU	509.0165	33.98189056
331	0NTU	509.3456	34.43835639
332	0NTU	509.6747	34.91084352
333	0NTU	510.0038	35.34770196
334	0NTU	510.3329	35.76758236
335	0NTU	510.6619	36.12314016
336	0NTU	510.991	36.42848702
337	0NTU	511.32	36.74351769
338	0NTU	511.649	37.05125528
339	0NTU	511.9781	37.34775462
340	0NTU	512.3071	37.58328003
341	0NTU	512.6361	37.76404775
342	0NTU	512.9651	37.90464779
343	0NTU	513.2941	38.03293002
344	0NTU	513.623	38.09450124
345	0NTU	513.952	38.11709783
346	0NTU	514.2809	38.06831815
347	0NTU	514.6099	38.00435541
348	0NTU	514.9388	37.84331401
349	0NTU	515.2678	37.70403097
350	0NTU	515.5966	37.50162381
351	0NTU	515.9255	37.30495411
352	0NTU	516.2544	37.01897449
353	0NTU	516.5833	36.71470447
354	0NTU	516.9122	36.34957945
355	0NTU	517.241	36.02056187
356	0NTU	517.5698	35.61861512
357	0NTU	517.8987	35.21571122
358	0NTU	518.2275	34.73916077
359	0NTU	518.5563	34.29237835
360	0NTU	518.8851	33.78115676
361	0NTU	519.2139	33.33975428
362	0NTU	519.5427	32.89034252
363	0NTU	519.8714	32.39561865
364	0NTU	520.2002	31.87411324
365	0NTU	520.5289	31.38022721
366	0NTU	520.8577	30.92603552
367	0NTU	521.1864	30.47494923
368	0NTU	521.5151	30.02003784
369	0NTU	521.8438	29.57528941
370	0NTU	522.1725	29.09778414
371	0NTU	522.5012	28.6256588
372	0NTU	522.8298	28.19071311
373	0NTU	523.1584	27.78852581
374	0NTU	523.4871	27.32644142
375	0NTU	523.8157	26.91708346
376	0NTU	524.1443	26.49995171
377	0NTU	524.473	26.1070907
378	0NTU	524.8016	25.69856864
379	0NTU	525.1302	25.37050627
380	0NTU	525.4587	25.01590329
381	0NTU	525.7874	24.70374058
382	0NTU	526.1159	24.3543959
383	0NTU	526.4445	24.0698522
384	0NTU	526.7729	23.77478917
385	0NTU	527.1015	23.52491699
386	0NTU	527.43	23.27384945
387	0NTU	527.7585	23.11125322
388	0NTU	528.087	23.02553018
389	0NTU	528.4155	23.01560853
390	0NTU	528.744	22.96850299
391	0NTU	529.0724	22.89904139
392	0NTU	529.4009	22.76836765
393	0NTU	529.7293	22.63518153
394	0NTU	530.0577	22.53021018
395	0NTU	530.3861	22.4388713
396	0NTU	530.7145	22.37407304
397	0NTU	531.0429	22.33031345
398	0NTU	531.3713	22.268504
399	0NTU	531.6997	22.25929702
400	0NTU	532.028	22.23478768
401	0NTU	532.3564	22.34848493
402	0NTU	532.6847	22.5531643
403	0NTU	533.0131	22.93072334
404	0NTU	533.3414	23.41612131
405	0NTU	533.6697	24.05718268
406	0NTU	533.998	24.7361399
407	0NTU	534.3262	25.54146932
408	0NTU	534.6545	26.47568137
409	0NTU	534.9828	27.69228383
410	0NTU	535.311	29.07877753
411	0NTU	535.6393	30.75005083
412	0NTU	535.9675	32.89704023
413	0NTU	536.2957	35.96269993
414	0NTU	536.6239	40.23802693
415	0NTU	536.9521	45.82895013
416	0NTU	537.2803	52.12393563
417	0NTU	537.6085	58.68266092
418	0NTU	537.9366	65.2556183
419	0NTU	538.2648	71.78673155
420	0NTU	538.5929	78.39041335
421	0NTU	538.921	84.83891284
422	0NTU	539.2491	90.99713116
423	0NTU	539.5772	96.85298911
424	0NTU	539.9053	102.2785659
425	0NTU	540.2334	108.2172793
426	0NTU	540.5615	116.4495547
427	0NTU	540.8895	125.5157342
428	0NTU	541.2176	133.9543639
429	0NTU	541.5456	140.017531
430	0NTU	541.8737	143.5771968
431	0NTU	542.2017	146.3864059
432	0NTU	542.5297	148.7463245
433	0NTU	542.8576	150.9352781
434	0NTU	543.1856	152.9634286
435	0NTU	543.5135	154.9527233
436	0NTU	543.8416	156.8391976
437	0NTU	544.1695	158.7143163
438	0NTU	544.4974	160.3765058
439	0NTU	544.8253	161.7816475
440	0NTU	545.1533	162.66134
441	0NTU	545.4811	163.2216984
442	0NTU	545.809	163.4505292
443	0NTU	546.1369	163.0783501
444	0NTU	546.4648	161.659576
445	0NTU	546.7927	158.8307591
446	0NTU	547.1205	154.4734145
447	0NTU	547.4483	149.281813
448	0NTU	547.7761	143.6752307
449	0NTU	548.1039	137.9584141
450	0NTU	548.4318	132.0949024
451	0NTU	548.7595	125.9873784
452	0NTU	549.0873	119.8785398
453	0NTU	549.415	113.9528581
454	0NTU	549.7428	108.2750177
455	0NTU	550.0706	102.9448478
456	0NTU	550.3983	97.05515224
457	0NTU	550.726	88.8237127
458	0NTU	551.0537	79.654953
459	0NTU	551.3814	71.13323191
460	0NTU	551.7091	64.98231015
461	0NTU	552.0367	61.25909289
462	0NTU	552.3644	58.21113133
463	0NTU	552.6921	55.50485725
464	0NTU	553.0197	52.85919919
465	0NTU	553.3474	50.1951291
466	0NTU	553.6749	47.41114321
467	0NTU	554.0026	44.61125998
468	0NTU	554.3301	41.74394683
469	0NTU	554.6577	38.94860589
470	0NTU	554.9853	36.25405151
471	0NTU	555.3129	33.80829293
472	0NTU	555.6404	31.44012465
473	0NTU	555.968	29.16712473
474	0NTU	556.2955	27.00136574
475	0NTU	556.623	24.96771625
476	0NTU	556.9504	23.10001132
477	0NTU	557.278	21.49018811
478	0NTU	557.6054	19.96405408
479	0NTU	557.9329	18.57469277
480	0NTU	558.2604	17.21115543
481	0NTU	558.5878	15.98199958
482	0NTU	558.9152	14.8579316
483	0NTU	559.2427	13.91750119
484	0NTU	559.5701	13.13034332
485	0NTU	559.8975	12.44313599
486	0NTU	560.2249	11.85001623
487	0NTU	560.5522	11.28152697
488	0NTU	560.8796	10.75906689
489	0NTU	561.2069	10.30834026
490	0NTU	561.5342	9.826769563
491	0NTU	561.8616	9.355120787
492	0NTU	562.1889	8.919338757
493	0NTU	562.5162	8.556364506
494	0NTU	562.8435	8.188491291
495	0NTU	563.1708	7.823366459
496	0NTU	563.498	7.486697004
497	0NTU	563.8253	7.210284371
498	0NTU	564.1525	6.952281516
499	0NTU	564.4798	6.714841268
500	0NTU	564.807	6.471782743
501	0NTU	565.1342	6.263874169
502	0NTU	565.4614	6.063498594
503	0NTU	565.7886	5.89731559
504	0NTU	566.1158	5.701124468
505	0NTU	566.4429	5.538887772
506	0NTU	566.7701	5.400562306
507	0NTU	567.0972	5.281723071
508	0NTU	567.4244	5.190741335
509	0NTU	567.7515	5.082064369
510	0NTU	568.0786	4.989051124
511	0NTU	568.4056	4.931066396
512	0NTU	568.7327	4.877385231
513	0NTU	569.0598	4.838050826
514	0NTU	569.3869	4.801109873
515	0NTU	569.7139	4.783416968
516	0NTU	570.041	4.791545405
517	0NTU	570.368	4.810076579
518	0NTU	570.695	4.862921799
519	0NTU	571.022	4.954382226
520	0NTU	571.349	5.187516703
521	0NTU	571.676	5.578943891
522	0NTU	572.0029	6.184255224
523	0NTU	572.3299	6.846953368
524	0NTU	572.6568	7.37826132
525	0NTU	572.9838	7.789174817
526	0NTU	573.3107	8.129193012
527	0NTU	573.6376	8.551585893
528	0NTU	573.9645	9.120075074
529	0NTU	574.2913	9.893005326
530	0NTU	574.6182	10.68901094
531	0NTU	574.9451	11.52279574
532	0NTU	575.2719	12.27456543
533	0NTU	575.5988	13.07343849
534	0NTU	575.9255	13.85772666
535	0NTU	576.2524	14.62396013
536	0NTU	576.5792	15.32862435
537	0NTU	576.9059	16.02934241
538	0NTU	577.2327	16.7456025
539	0NTU	577.5595	17.49282815
540	0NTU	577.8862	18.36463032
541	0NTU	578.213	19.33147979
542	0NTU	578.5397	20.38943244
543	0NTU	578.8664	21.51350027
544	0NTU	579.1931	22.65860954
545	0NTU	579.5198	23.74453643
546	0NTU	579.8465	24.78013075
547	0NTU	580.1732	25.67034734
548	0NTU	580.4998	26.53940128
549	0NTU	580.8265	27.34174192
550	0NTU	581.1531	28.07007683
551	0NTU	581.4797	28.74353713
552	0NTU	581.8063	29.33354661
553	0NTU	582.1329	29.92140551
554	0NTU	582.4595	30.65560152
555	0NTU	582.7861	31.64002684
556	0NTU	583.1126	32.65577736
557	0NTU	583.4391	33.57432758
558	0NTU	583.7657	34.23164575
559	0NTU	584.0922	34.6131492
560	0NTU	584.4188	34.66097173
561	0NTU	584.7452	34.66192888
562	0NTU	585.0717	34.59796653
563	0NTU	585.3982	34.65487481
564	0NTU	585.7247	34.61291098
565	0NTU	586.0511	34.60382524
566	0NTU	586.3776	34.61183685
567	0NTU	586.704	34.63766047
568	0NTU	587.0304	34.64913734
569	0NTU	587.3568	34.64770375
570	0NTU	587.6832	34.60131752
571	0NTU	588.0096	34.55337606
572	0NTU	588.3359	34.39101766
573	0NTU	588.6623	34.11842959
574	0NTU	588.9886	33.66124676
575	0NTU	589.3149	33.07482417
576	0NTU	589.6413	32.3926372
577	0NTU	589.9676	31.68809186
578	0NTU	590.2939	31.06843171
579	0NTU	590.6202	30.4627608
580	0NTU	590.9464	29.87980579
581	0NTU	591.2727	29.3349895
582	0NTU	591.5989	28.70456947
583	0NTU	591.9252	27.99057893
584	0NTU	592.2514	27.09988555
585	0NTU	592.5776	25.98896872
586	0NTU	592.9038	24.73924802
587	0NTU	593.23	23.6210389
588	0NTU	593.5562	22.66805536
589	0NTU	593.8823	21.93051301
590	0NTU	594.2084	21.32460388
591	0NTU	594.5346	20.89719064
592	0NTU	594.8607	20.52776252
593	0NTU	595.1868	20.24166359
594	0NTU	595.5129	19.8643451
595	0NTU	595.839	19.45833308
596	0NTU	596.1651	18.99959697
597	0NTU	596.4911	18.49662284
598	0NTU	596.8172	18.00309427
599	0NTU	597.1432	17.50657901
600	0NTU	597.4692	16.96068391
601	0NTU	597.7953	16.39040117
602	0NTU	598.1213	15.74539593
603	0NTU	598.4473	15.08712058
604	0NTU	598.7733	14.43518018
605	0NTU	599.0992	13.88402642
606	0NTU	599.4252	13.47239376
607	0NTU	599.7511	13.20016558
608	0NTU	600.077	13.01019282
609	0NTU	600.403	12.82882711
610	0NTU	600.7288	12.63885203
611	0NTU	601.0547	12.48940672
612	0NTU	601.3806	12.3513194
613	0NTU	601.7065	12.22889335
614	0NTU	602.0323	12.1350418
615	0NTU	602.3582	12.03664629
616	0NTU	602.684	11.95881572
617	0NTU	603.0098	11.95236126
618	0NTU	603.3356	11.97985903
619	0NTU	603.6614	12.11005633
620	0NTU	603.9872	12.31210635
621	0NTU	604.3129	12.62151615
622	0NTU	604.6387	13.05658153
623	0NTU	604.9645	13.78922
624	0NTU	605.2902	14.97091309
625	0NTU	605.6159	17.12818166
626	0NTU	605.9416	21.12721286
627	0NTU	606.2673	27.25530174
628	0NTU	606.593	34.4063134
629	0NTU	606.9186	41.00628908
630	0NTU	607.2443	45.96989793
631	0NTU	607.5699	49.50110925
632	0NTU	607.8956	52.13493055
633	0NTU	608.2212	54.39298615
634	0NTU	608.5468	56.44528611
635	0NTU	608.8724	58.47522983
636	0NTU	609.198	60.51067295
637	0NTU	609.5236	62.53499843
638	0NTU	609.8491	64.5462897
639	0NTU	610.1746	66.52267164
640	0NTU	610.5002	68.35367353
641	0NTU	610.8257	69.98441892
642	0NTU	611.1512	71.32296892
643	0NTU	611.4767	72.43579814
644	0NTU	611.8022	73.33533885
645	0NTU	612.1276	74.09523717
646	0NTU	612.4531	74.75949034
647	0NTU	612.7785	75.36025993
648	0NTU	613.1039	75.86681819
649	0NTU	613.4294	76.30116659
650	0NTU	613.7548	76.60734935
651	0NTU	614.0802	76.83056199
652	0NTU	614.4056	76.91138153
653	0NTU	614.7309	76.85291803
654	0NTU	615.0563	76.49520693
655	0NTU	615.3816	75.69752966
656	0NTU	615.707	73.9835736
657	0NTU	616.0323	70.50509029
658	0NTU	616.3575	64.88403844
659	0NTU	616.6829	58.29577869
660	0NTU	617.0081	52.1991343
661	0NTU	617.3334	47.74351991
662	0NTU	617.6587	44.70117417
663	0NTU	617.9839	42.53182834
664	0NTU	618.3091	40.68743676
665	0NTU	618.6343	39.04150831
666	0NTU	618.9595	37.42678382
667	0NTU	619.2847	35.82281921
668	0NTU	619.6099	34.17246604
669	0NTU	619.9351	32.55283999
670	0NTU	620.2603	30.89949761
671	0NTU	620.5854	29.41425111
672	0NTU	620.9105	28.07187647
673	0NTU	621.2357	27.00710998
674	0NTU	621.5607	26.08234352
675	0NTU	621.8858	25.34205291
676	0NTU	622.2109	24.70900315
677	0NTU	622.5359	24.17913169
678	0NTU	622.861	23.69361481
679	0NTU	623.186	23.24133315
680	0NTU	623.511	22.7956268
681	0NTU	623.8361	22.40778859
682	0NTU	624.1611	21.98491706
683	0NTU	624.4861	21.57077645
684	0NTU	624.811	21.15197057
685	0NTU	625.136	20.77811733
686	0NTU	625.4609	20.47767164
687	0NTU	625.7859	20.35548634
688	0NTU	626.1108	20.40557838
689	0NTU	626.4357	20.53194825
690	0NTU	626.7606	20.46535422
691	0NTU	627.0855	20.24333928
692	0NTU	627.4104	19.82549054
693	0NTU	627.7352	19.33782048
694	0NTU	628.0601	18.79897969
695	0NTU	628.3849	18.24603279
696	0NTU	628.7098	17.67240178
697	0NTU	629.0345	17.10713959
698	0NTU	629.3594	16.49919674
699	0NTU	629.6841	15.92449156
700	0NTU	630.0089	15.31559145
701	0NTU	630.3337	14.78117573
702	0NTU	630.6584	14.25010836
703	0NTU	630.9832	13.7803719
704	0NTU	631.3079	13.31840659
705	0NTU	631.6326	12.91095835
706	0NTU	631.9573	12.48928257
707	0NTU	632.2819	12.10335683
708	0NTU	632.6066	11.70439882
709	0NTU	632.9313	11.29324473
710	0NTU	633.2559	10.89034072
711	0NTU	633.5806	10.49150212
712	0NTU	633.9052	10.09254182
713	0NTU	634.2297	9.674335907
714	0NTU	634.5543	9.245129418
715	0NTU	634.8789	8.776947949
716	0NTU	635.2035	8.247554758
717	0NTU	635.528	7.613907468
718	0NTU	635.8526	6.797220099
719	0NTU	636.1771	5.807176346
720	0NTU	636.5016	4.788082009
721	0NTU	636.8261	3.988373034
722	0NTU	637.1506	3.393343315
723	0NTU	637.4751	3.024034069
724	0NTU	637.7996	2.774283216
725	0NTU	638.124	2.602122395
726	0NTU	638.4484	2.526323365
727	0NTU	638.7728	2.474197382
728	0NTU	639.0972	2.404137986
729	0NTU	639.4216	2.373529742
730	0NTU	639.746	2.345672243
731	0NTU	640.0704	2.328934394
732	0NTU	640.3948	2.308371672
733	0NTU	640.7191	2.284339007
734	0NTU	641.0434	2.261144651
735	0NTU	641.3677	2.234604151
736	0NTU	641.692	2.235321024
737	0NTU	642.0164	2.238071769
738	0NTU	642.3406	2.227071191
739	0NTU	642.6649	2.20220262
740	0NTU	642.9891	2.211169326
741	0NTU	643.3134	2.216311159
742	0NTU	643.6376	2.214158215
743	0NTU	643.9618	2.187139024
744	0NTU	644.286	2.20985469
745	0NTU	644.6102	2.251339753
746	0NTU	644.9344	2.352483759
747	0NTU	645.2585	2.544130811
748	0NTU	645.5826	2.744387314
749	0NTU	645.9068	2.972618063
750	0NTU	646.2309	3.17060255
751	0NTU	646.5551	3.314786761
752	0NTU	646.8792	3.374205198
753	0NTU	647.2032	3.430634745
754	0NTU	647.5273	3.464348626
755	0NTU	647.8513	3.515995958
756	0NTU	648.1754	3.586295899
757	0NTU	648.4994	3.614272509
758	0NTU	648.8234	3.633282374
759	0NTU	649.1474	3.630055263
760	0NTU	649.4714	3.616187231
761	0NTU	649.7953	3.596341382
762	0NTU	650.1193	3.561670113
763	0NTU	650.4433	3.513009389
764	0NTU	650.7672	3.474991948
765	0NTU	651.0911	3.428005481
766	0NTU	651.415	3.386279919
767	0NTU	651.739	3.33307746
768	0NTU	652.0629	3.327816516
769	0NTU	652.3867	3.288722619
770	0NTU	652.7106	3.271506041
771	0NTU	653.0344	3.232171598
772	0NTU	653.3582	3.179686008
773	0NTU	653.6821	3.14967789
774	0NTU	654.0059	3.132940002
775	0NTU	654.3297	3.078661055
776	0NTU	654.6534	3.011709621
777	0NTU	654.9772	2.884622881
778	0NTU	655.301	2.666554396
779	0NTU	655.6247	2.437964029
780	0NTU	655.9484	2.164540122
781	0NTU	656.2721	1.942763516
782	0NTU	656.5958	1.780645897
783	0NTU	656.9195	1.720031897
784	0NTU	657.2432	1.719672279
785	0NTU	657.5668	1.775506388
786	0NTU	657.8904	1.845806291
787	0NTU	658.2141	1.866249941
788	0NTU	658.5377	1.856685434
789	0NTU	658.8613	1.837675569
790	0NTU	659.1849	1.830383116
791	0NTU	659.5085	1.822492863
792	0NTU	659.832	1.826198625
793	0NTU	660.1556	1.836839593
794	0NTU	660.4791	1.855968565
795	0NTU	660.8027	1.852022276
796	0NTU	661.1262	1.870793989
797	0NTU	661.4496	1.880715743
798	0NTU	661.7731	1.896617631
799	0NTU	662.0966	1.892673686
800	0NTU	662.42	1.926628074
801	0NTU	662.7435	1.962494938
802	0NTU	663.067	1.984731913
803	0NTU	663.3903	2.027174345
804	0NTU	663.7137	2.040804194
805	0NTU	664.0372	2.061607423
806	0NTU	664.3605	2.107755609
807	0NTU	664.6839	2.143741545
808	0NTU	665.0072	2.167293152
809	0NTU	665.3306	2.185702934
810	0NTU	665.6539	2.198015824
811	0NTU	665.9772	2.232327475
812	0NTU	666.3005	2.22730705
813	0NTU	666.6238	2.23878399
814	0NTU	666.947	2.185938782
815	0NTU	667.2703	2.120661601
816	0NTU	667.5935	2.021430032
817	0NTU	667.9167	1.887527201
818	0NTU	668.24	1.783034688
819	0NTU	668.5632	1.695877821
820	0NTU	668.8864	1.636816629
821	0NTU	669.2095	1.605732057
822	0NTU	669.5327	1.572854122
823	0NTU	669.8558	1.549062003
824	0NTU	670.179	1.542965114
825	0NTU	670.5021	1.511999619
826	0NTU	670.8252	1.515107611
827	0NTU	671.1483	1.495738117
828	0NTU	671.4714	1.487728791
829	0NTU	671.7944	1.46824022
830	0NTU	672.1175	1.438948955
831	0NTU	672.4405	1.401169702
832	0NTU	672.7635	1.361237497
833	0NTU	673.0865	1.334696957
834	0NTU	673.4095	1.314851108
835	0NTU	673.7325	1.297036807
836	0NTU	674.0555	1.273482871
837	0NTU	674.3784	1.239052117
838	0NTU	674.7014	1.245029895
839	0NTU	675.0243	1.244791712
840	0NTU	675.3472	1.256270942
841	0NTU	675.6701	1.257826084
842	0NTU	675.993	1.25041456
843	0NTU	676.3159	1.280303594
844	0NTU	676.6387	1.272172834
845	0NTU	676.9615	1.301225923
846	0NTU	677.2844	1.292499736
847	0NTU	677.6072	1.289629919
848	0NTU	677.9301	1.290704047
849	0NTU	678.2528	1.285802698
850	0NTU	678.5756	1.303976621
851	0NTU	678.8984	1.311509589
852	0NTU	679.2211	1.279827209
853	0NTU	679.5438	1.248861722
854	0NTU	679.8666	1.219332274
855	0NTU	680.1893	1.167804045
856	0NTU	680.512	1.179283297
857	0NTU	680.8347	1.162905043
858	0NTU	681.1573	1.168046892
859	0NTU	681.48	1.152742774
860	0NTU	681.8026	1.165536693
861	0NTU	682.1252	1.210129736
862	0NTU	682.4478	1.267037965
863	0NTU	682.7704	1.330283599
864	0NTU	683.093	1.411343573
865	0NTU	683.4156	1.454145595
866	0NTU	683.7382	1.490131492
867	0NTU	684.0607	1.482122162
868	0NTU	684.3832	1.468611393
869	0NTU	684.7057	1.444462019
870	0NTU	685.0283	1.417681
871	0NTU	685.3507	1.398073334
872	0NTU	685.6732	1.370096744
873	0NTU	685.9957	1.348097951
874	0NTU	686.3181	1.313188495
875	0NTU	686.6406	1.297048408
876	0NTU	686.963	1.276723849
877	0NTU	687.2853	1.266440156
878	0NTU	687.6077	1.227343916
879	0NTU	687.9301	1.198650452
880	0NTU	688.2525	1.202715817
881	0NTU	688.5748	1.22327854
882	0NTU	688.8972	1.270622312
883	0NTU	689.2195	1.35311604
884	0NTU	689.5418	1.400459797
885	0NTU	689.8641	1.432023078
886	0NTU	690.1863	1.467530308
887	0NTU	690.5086	1.446010209
888	0NTU	690.8309	1.417078566
889	0NTU	691.1531	1.385158014
890	0NTU	691.4753	1.375474435
891	0NTU	691.7975	1.352637337
892	0NTU	692.1198	1.295609993
893	0NTU	692.4419	1.218734495
894	0NTU	692.7641	1.117590489
895	0NTU	693.0862	1.001621075
896	0NTU	693.4084	0.903585054
897	0NTU	693.7305	0.820734077
898	0NTU	694.0526	0.792757474
899	0NTU	694.3747	0.754978205
900	0NTU	694.6968	0.701416116
901	0NTU	695.0189	0.681808444
902	0NTU	695.3409	0.653114989
903	0NTU	695.663	0.635062485
904	0NTU	695.985	0.627410426
905	0NTU	696.307	0.614018736
906	0NTU	696.629	0.592019946
907	0NTU	696.951	0.571216716
908	0NTU	697.2729	0.565360334
909	0NTU	697.5949	0.566317718
910	0NTU	697.9169	0.546950563
911	0NTU	698.2388	0.527581084
912	0NTU	698.5607	0.493028903
913	0NTU	698.8826	0.437675805
914	0NTU	699.2045	0.383875529
915	0NTU	699.5264	0.361638557
916	0NTU	699.8482	0.362712685
917	0NTU	700.17	0.3810057
918	200NTU	400.1956	16.37637157
919	200NTU	400.5279	17.58885964
920	200NTU	400.8602	18.06677471
921	200NTU	401.1925	18.29952665
922	200NTU	401.5247	18.47034396
923	200NTU	401.857	18.81018084
924	200NTU	402.1893	19.37217347
925	200NTU	402.5215	20.25808296
926	200NTU	402.8538	21.11037166
927	200NTU	403.186	21.83785746
928	200NTU	403.5182	22.35914241
929	200NTU	403.8504	22.53880998
930	200NTU	404.1826	22.74412953
931	200NTU	404.5148	22.90519766
932	200NTU	404.847	22.95122948
933	200NTU	405.1792	22.94237919
934	200NTU	405.5114	23.1424093
935	200NTU	405.8435	23.30349473
936	200NTU	406.1757	23.40261093
937	200NTU	406.5078	23.59996176
938	200NTU	406.8399	23.75041649
939	200NTU	407.1721	23.97609858
940	200NTU	407.5042	24.27346436
941	200NTU	407.8363	24.48676988
942	200NTU	408.1684	24.92662174
943	200NTU	408.5005	25.1956737
944	200NTU	408.8326	25.36825412
945	200NTU	409.1646	24.85493808
946	200NTU	409.4967	22.10250043
947	200NTU	409.8287	18.12341752
948	200NTU	410.1608	14.12042849
949	200NTU	410.4928	11.24498689
950	200NTU	410.8248	10.34225854
951	200NTU	411.1569	10.35463517
952	200NTU	411.4889	10.39888664
953	200NTU	411.8209	10.63872581
954	200NTU	412.1528	10.75289787
955	200NTU	412.4848	10.7847555
956	200NTU	412.8168	10.5192471
957	200NTU	413.1488	10.34932878
958	200NTU	413.4807	10.19356762
959	200NTU	413.8127	10.25463801
960	200NTU	414.1446	10.51482227
961	200NTU	414.4765	10.89804624
962	200NTU	414.8084	11.23878206
963	200NTU	415.1404	11.62198871
964	200NTU	415.4723	11.9512121
965	200NTU	415.8041	12.31583673
966	200NTU	416.136	12.73179973
967	200NTU	416.4679	13.21414001
968	200NTU	416.7998	13.53807404
969	200NTU	417.1316	14.15140507
970	200NTU	417.4635	14.660296
971	200NTU	417.7953	15.08599095
972	200NTU	418.1271	15.7497618
973	200NTU	418.459	16.18430699
974	200NTU	418.7908	16.38521861
975	200NTU	419.1226	16.94897435
976	200NTU	419.4544	17.50387977
977	200NTU	419.7862	17.85434747
978	200NTU	420.1179	18.19862671
979	200NTU	420.4497	18.58007022
980	200NTU	420.7815	19.35711441
981	200NTU	421.1132	20.10496283
982	200NTU	421.4449	20.42357262
983	200NTU	421.7767	21.24931028
984	200NTU	422.1084	22.03874799
985	200NTU	422.4401	22.60604724
986	200NTU	422.7718	23.08308082
987	200NTU	423.1035	23.72472609
988	200NTU	423.4352	24.2636941
989	200NTU	423.7668	24.95135357
990	200NTU	424.0985	25.6452187
991	200NTU	424.4302	26.51875169
992	200NTU	424.7618	27.30288276
993	200NTU	425.0934	28.06488797
994	200NTU	425.4251	29.01983638
995	200NTU	425.7567	29.87478709
996	200NTU	426.0883	30.66246176
997	200NTU	426.4199	31.56783488
998	200NTU	426.7515	32.49357053
999	200NTU	427.0831	33.35114861
1000	200NTU	427.4147	34.16537426
1001	200NTU	427.7462	35.07164639
1002	200NTU	428.0778	35.9726116
1003	200NTU	428.4093	36.7461119
1004	200NTU	428.7409	37.59485696
1005	200NTU	429.0724	38.67547253
1006	200NTU	429.4039	39.6675852
1007	200NTU	429.7354	41.17479446
1008	200NTU	430.0669	47.71693118
1009	200NTU	430.3984	65.5086345
1010	200NTU	430.7299	87.20951674
1011	200NTU	431.0614	106.8872265
1012	200NTU	431.3928	117.5296868
1013	200NTU	431.7243	120.7352685
1014	200NTU	432.0557	121.7822634
1015	200NTU	432.3871	122.2238958
1016	200NTU	432.7186	122.7566928
1017	200NTU	433.05	123.3284172
1018	200NTU	433.3814	123.7488052
1019	200NTU	433.7128	124.1010532
1020	200NTU	434.0442	124.4444509
1021	200NTU	434.3756	124.7692491
1022	200NTU	434.7069	125.1241417
1023	200NTU	435.0383	125.4374451
1024	200NTU	435.3697	125.9056284
1025	200NTU	435.701	126.1941442
1026	200NTU	436.0323	126.584438
1027	200NTU	436.3636	126.9729687
1028	200NTU	436.695	127.1083848
1029	200NTU	437.0263	127.3526488
1030	200NTU	437.3576	127.7854307
1031	200NTU	437.6888	127.9801369
1032	200NTU	438.0201	128.1385602
1033	200NTU	438.3514	128.4199888
1034	200NTU	438.6826	128.6323955
1035	200NTU	439.0139	128.7350553
1036	200NTU	439.3451	128.8368332
1037	200NTU	439.6764	128.9749114
1038	200NTU	440.0076	128.4846025
1039	200NTU	440.3388	123.1859297
1040	200NTU	440.67	106.5934391
1041	200NTU	441.0012	85.75988417
1042	200NTU	441.3324	66.94419477
1043	200NTU	441.6635	57.15578652
1044	200NTU	441.9947	54.95471156
1045	200NTU	442.3259	54.75291841
1046	200NTU	442.657	55.0449775
1047	200NTU	442.9881	55.3644691
1048	200NTU	443.3192	55.59015117
1049	200NTU	443.6504	55.89638462
1050	200NTU	443.9815	56.09905958
1051	200NTU	444.3126	56.31411116
1052	200NTU	444.6436	56.57431291
1053	200NTU	444.9747	56.8513336
1054	200NTU	445.3058	56.97611895
1055	200NTU	445.6369	57.15224292
1056	200NTU	445.9679	57.23013225
1057	200NTU	446.299	57.23277711
1058	200NTU	446.63	57.35401887
1059	200NTU	446.961	57.60713344
1060	200NTU	447.292	57.68502277
1061	200NTU	447.623	57.60537039
1062	200NTU	447.954	57.64431491
1063	200NTU	448.285	57.61952727
1064	200NTU	448.616	57.54253667
1065	200NTU	448.9469	57.45403406
1066	200NTU	449.2779	57.44608284
1067	200NTU	449.6088	57.34164282
1068	200NTU	449.9398	57.22304564
1069	200NTU	450.2707	57.00178869
1070	200NTU	450.6016	56.80265761
1071	200NTU	450.9325	56.70706782
1072	200NTU	451.2634	56.7831941
1073	200NTU	451.5943	56.59203143
1074	200NTU	451.9252	56.60796885
1075	200NTU	452.256	56.61505574
1076	200NTU	452.5869	56.30705895
1077	200NTU	452.9177	56.07252665
1078	200NTU	453.2486	55.83090718
1079	200NTU	453.5794	55.7512548
1080	200NTU	453.9102	55.48042256
1081	200NTU	454.241	55.34766822
1082	200NTU	454.5718	55.06357755
1083	200NTU	454.9026	54.73345518
1084	200NTU	455.2334	54.12278602
1085	200NTU	455.5641	53.87852196
1086	200NTU	455.8949	53.39972532
1087	200NTU	456.2257	53.15546098
1088	200NTU	456.5564	53.05368274
1089	200NTU	456.8871	52.6173745
1090	200NTU	457.2179	52.35895329
1091	200NTU	457.5486	52.05361856
1092	200NTU	457.8793	51.94299009
1093	200NTU	458.21	51.6739381
1094	200NTU	458.5406	51.3394081
1095	200NTU	458.8713	51.05708077
1096	200NTU	459.202	50.84821764
1097	200NTU	459.5326	50.46056848
1098	200NTU	459.8633	50.21630414
1099	200NTU	460.1939	49.70210657
1100	200NTU	460.5245	49.40916595
1101	200NTU	460.8552	49.18614567
1102	200NTU	461.1858	48.61530255
1103	200NTU	461.5164	48.22146521
1104	200NTU	461.8469	47.88779954
1105	200NTU	462.1775	47.60370887
1106	200NTU	462.5081	47.08684924
1107	200NTU	462.8386	46.81869626
1108	200NTU	463.1692	46.4930165
1109	200NTU	463.4997	46.05582673
1110	200NTU	463.8302	45.50977125
1111	200NTU	464.1607	45.03185614
1112	200NTU	464.4912	44.69376535
1113	200NTU	464.8217	44.29904649
1114	200NTU	465.1522	44.14328504
1115	200NTU	465.4827	44.04769526
1116	200NTU	465.8132	43.61845671
1117	200NTU	466.1436	43.19894992
1118	200NTU	466.4741	42.87325295
1119	200NTU	466.8045	42.44491342
1120	200NTU	467.1349	42.25285203
1121	200NTU	467.4654	41.82713987
1122	200NTU	467.7958	41.45809047
1123	200NTU	468.1262	40.83680802
1124	200NTU	468.4565	40.45800937
1125	200NTU	468.7869	40.13585571
1126	200NTU	469.1173	39.56146928
1127	200NTU	469.4477	39.00568233
1128	200NTU	469.778	38.67203386
1129	200NTU	470.1083	38.10915973
1130	200NTU	470.4387	37.78080041
1131	200NTU	470.769	37.45510316
1132	200NTU	471.0993	36.88868544
1133	200NTU	471.4296	36.45325872
1134	200NTU	471.7599	36.0054207
1135	200NTU	472.0901	35.49831003
1136	200NTU	472.4204	34.80620795
1137	200NTU	472.7507	34.34953718
1138	200NTU	473.0809	33.70611166
1139	200NTU	473.4112	33.12199319
1140	200NTU	473.7414	32.91665646
1141	200NTU	474.0716	32.53343269
1142	200NTU	474.4018	32.33784491
1143	200NTU	474.732	32.13340662
1144	200NTU	475.0622	31.84577264
1145	200NTU	475.3924	31.41477104
1146	200NTU	475.7225	31.03863389
1147	200NTU	476.0527	30.77400702
1148	200NTU	476.3828	30.69877976
1149	200NTU	476.713	30.39432656
1150	200NTU	477.0431	30.19341465
1151	200NTU	477.3732	29.91641116
1152	200NTU	477.7033	29.78631888
1153	200NTU	478.0334	29.82967132
1154	200NTU	478.3635	30.08632919
1155	200NTU	478.6936	30.38812033
1156	200NTU	479.0237	30.7987766
1157	200NTU	479.3537	31.58735028
1158	200NTU	479.6837	32.41395227
1159	200NTU	480.0138	33.53793747
1160	200NTU	480.3438	34.81237748
1161	200NTU	480.6738	35.98239467
1162	200NTU	481.0038	37.34003065
1163	200NTU	481.3338	38.56491257
1164	200NTU	481.6638	40.09865532
1165	200NTU	481.9938	41.62002173
1166	200NTU	482.3237	43.11393815
1167	200NTU	482.6537	44.6786742
1168	200NTU	482.9836	46.28233757
1169	200NTU	483.3136	47.86653714
1170	200NTU	483.6435	49.36399743
1171	200NTU	483.9734	50.47825088
1172	200NTU	484.3033	51.91375898
1173	200NTU	484.6332	53.28378906
1174	200NTU	484.9631	54.30599631
1175	200NTU	485.293	55.59813679
1176	200NTU	485.6228	56.85575786
1177	200NTU	485.9527	57.83990211
1178	200NTU	486.2825	58.90990411
1179	200NTU	486.6123	59.85069565
1180	200NTU	486.9422	60.69413406
1181	200NTU	487.272	61.44286421
1182	200NTU	487.6018	62.22078992
1183	200NTU	487.9316	62.63851617
1184	200NTU	488.2614	63.04740939
1185	200NTU	488.5911	63.37308944
1186	200NTU	488.9209	63.59170153
1187	200NTU	489.2506	63.52000066
1188	200NTU	489.5804	63.24740508
1189	200NTU	489.9101	62.88366204
1190	200NTU	490.2398	61.96587789
1191	200NTU	490.5695	60.94100886
1192	200NTU	490.8992	60.03473702
1193	200NTU	491.2289	58.81073691
1194	200NTU	491.5586	57.92040247
1195	200NTU	491.8882	56.76455964
1196	200NTU	492.2179	55.66890539
1197	200NTU	492.5475	54.48120522
1198	200NTU	492.8772	53.19172681
1199	200NTU	493.2068	51.85976001
1200	200NTU	493.5364	50.57204465
1201	200NTU	493.866	49.30114794
1202	200NTU	494.1956	48.21875183
1203	200NTU	494.5252	46.75226764
1204	200NTU	494.8548	45.31852259
1205	200NTU	495.1844	44.0679887
1206	200NTU	495.5139	42.77408488
1207	200NTU	495.8434	41.52177045
1208	200NTU	496.173	40.33495153
1209	200NTU	496.5025	39.11980165
1210	200NTU	496.832	37.96748521
1211	200NTU	497.1615	36.82934284
1212	200NTU	497.491	35.87529316
1213	200NTU	497.8205	34.72475697
1214	200NTU	498.1499	33.86009171
1215	200NTU	498.4794	32.74671979
1216	200NTU	498.8088	31.70416721
1217	200NTU	499.1383	30.76603774
1218	200NTU	499.4677	30.01818912
1219	200NTU	499.7971	29.32078039
1220	200NTU	500.1265	28.63842756
1221	200NTU	500.4559	28.12422971
1222	200NTU	500.7853	27.67022072
1223	200NTU	501.1147	27.16663643
1224	200NTU	501.444	26.82147566
1225	200NTU	501.7734	26.256821
1226	200NTU	502.1028	25.86564573
1227	200NTU	502.4321	25.37179349
1228	200NTU	502.7614	25.09300975
1229	200NTU	503.0907	24.83899645
1230	200NTU	503.42	24.61243286
1231	200NTU	503.7493	24.44870271
1232	200NTU	504.0786	24.42834018
1233	200NTU	504.4078	24.2752408
1234	200NTU	504.7371	24.53986766
1235	200NTU	505.0663	24.83192676
1236	200NTU	505.3956	25.0186643
1237	200NTU	505.7248	25.21159001
1238	200NTU	506.054	25.47179177
1239	200NTU	506.3832	25.90281057
1240	200NTU	506.7124	26.27009692
1241	200NTU	507.0416	26.80111342
1242	200NTU	507.3708	27.45691556
1243	200NTU	507.7	27.86757212
1244	200NTU	508.0291	28.66852242
1245	200NTU	508.3582	29.32344303
1246	200NTU	508.6874	30.09077266
1247	200NTU	509.0165	30.78906319
1248	200NTU	509.3456	31.31565487
1249	200NTU	509.6747	31.81127044
1250	200NTU	510.0038	32.33609878
1251	200NTU	510.3329	32.8449897
1252	200NTU	510.6619	33.29281053
1253	200NTU	510.991	33.77603228
1254	200NTU	511.32	34.15483093
1255	200NTU	511.649	34.49556658
1256	200NTU	511.9781	34.97348169
1257	200NTU	512.3071	35.06110277
1258	200NTU	512.6361	35.26642231
1259	200NTU	512.9651	35.53281223
1260	200NTU	513.2941	35.77354989
1261	200NTU	513.623	35.87620966
1262	200NTU	513.952	36.16916777
1263	200NTU	514.2809	36.22757609
1264	200NTU	514.6099	36.39573136
1265	200NTU	514.9388	36.37714908
1266	200NTU	515.2678	36.25943342
1267	200NTU	515.5966	36.25677136
1268	200NTU	515.9255	36.22048891
1269	200NTU	516.2544	35.91072906
1270	200NTU	516.5833	35.56114318
1271	200NTU	516.9122	35.28944661
1272	200NTU	517.241	34.99031783
1273	200NTU	517.5698	34.50531582
1274	200NTU	517.8987	34.10172925
1275	200NTU	518.2275	33.55391072
1276	200NTU	518.5563	33.10520837
1277	200NTU	518.8851	32.56976646
1278	200NTU	519.2139	32.1361028
1279	200NTU	519.5427	31.60420448
1280	200NTU	519.8714	31.18735976
1281	200NTU	520.2002	30.60235976
1282	200NTU	520.5289	29.99611571
1283	200NTU	520.8577	29.57484587
1284	200NTU	521.1864	29.0756867
1285	200NTU	521.5151	28.55882707
1286	200NTU	521.8438	27.9092303
1287	200NTU	522.1725	27.44547207
1288	200NTU	522.5012	27.15783809
1289	200NTU	522.8298	26.72859954
1290	200NTU	523.1584	26.16572513
1291	200NTU	523.4871	25.57363824
1292	200NTU	523.8157	25.18422602
1293	200NTU	524.1443	24.62842159
1294	200NTU	524.473	24.2248525
1295	200NTU	524.8016	23.8133147
1296	200NTU	525.1302	23.44248476
1297	200NTU	525.4587	23.09467941
1298	200NTU	525.7874	22.65128399
1299	200NTU	526.1159	22.23089567
1300	200NTU	526.4445	22.00521361
1301	200NTU	526.7729	21.67951664
1302	200NTU	527.1015	21.35736326
1303	200NTU	527.43	20.97590226
1304	200NTU	527.7585	20.77058273
1305	200NTU	528.087	20.76793815
1306	200NTU	528.4155	20.75288255
1307	200NTU	528.744	20.56967168
1308	200NTU	529.0724	20.55373427
1309	200NTU	529.4009	20.35370417
1310	200NTU	529.7293	20.55283554
1311	200NTU	530.0577	20.48291492
1312	200NTU	530.3861	20.49883514
1313	200NTU	530.7145	20.46167087
1314	200NTU	531.0429	20.25192622
1315	200NTU	531.3713	20.19882454
1316	200NTU	531.6997	20.31475966
1317	200NTU	532.028	20.42006429
1318	200NTU	532.3564	20.38023824
1319	200NTU	532.6847	20.61299
1320	200NTU	533.0131	21.00594581
1321	200NTU	533.3414	21.54050619
1322	200NTU	533.6697	22.19012016
1323	200NTU	533.998	22.87779712
1324	200NTU	534.3262	23.84159605
1325	200NTU	534.6545	24.99743888
1326	200NTU	534.9828	26.30728011
1327	200NTU	535.311	27.78792118
1328	200NTU	535.6393	29.58274721
1329	200NTU	535.9675	31.98383391
1330	200NTU	536.2957	35.1071015
1331	200NTU	536.6239	39.48001945
1332	200NTU	536.9521	45.34244591
1333	200NTU	537.2803	52.00227993
1334	200NTU	537.6085	58.72672851
1335	200NTU	537.9366	65.54941145
1336	200NTU	538.2648	72.13932514
1337	200NTU	538.5929	78.56993208
1338	200NTU	538.921	85.28286807
1339	200NTU	539.2491	91.20724758
1340	200NTU	539.5772	96.92364434
1341	200NTU	539.9053	102.0090117
1342	200NTU	540.2334	107.9165734
1343	200NTU	540.5615	115.6472924
1344	200NTU	540.8895	124.5975686
1345	200NTU	541.2176	132.9495703
1346	200NTU	541.5456	139.4642573
1347	200NTU	541.8737	143.3725378
1348	200NTU	542.2017	146.315256
1349	200NTU	542.5297	148.8074899
1350	200NTU	542.8576	151.1864511
1351	200NTU	543.1856	153.3662805
1352	200NTU	543.5135	155.5328169
1353	200NTU	543.8416	157.6046627
1354	200NTU	544.1695	159.4092366
1355	200NTU	544.4974	161.0412306
1356	200NTU	544.8253	162.3979856
1357	200NTU	545.1533	163.2024792
1358	200NTU	545.4811	163.6016404
1359	200NTU	545.809	163.6724426
1360	200NTU	546.1369	163.111332
1361	200NTU	546.4648	161.691743
1362	200NTU	546.7927	158.7136253
1363	200NTU	547.1205	154.3088325
1364	200NTU	547.4483	149.0066345
1365	200NTU	547.7761	143.5336185
1366	200NTU	548.1039	137.6791593
1367	200NTU	548.4318	131.6751269
1368	200NTU	548.7595	125.8180248
1369	200NTU	549.0873	119.5653032
1370	200NTU	549.415	113.7400399
1371	200NTU	549.7428	108.1670279
1372	200NTU	550.0706	102.9843075
1373	200NTU	550.3983	97.01569255
1374	200NTU	550.726	89.12656725
1375	200NTU	551.0537	80.1780541
1376	200NTU	551.3814	71.80392651
1377	200NTU	551.7091	64.9732915
1378	200NTU	552.0367	60.89685603
1379	200NTU	552.3644	57.68598485
1380	200NTU	552.6921	54.95036814
1381	200NTU	553.0197	52.13509878
1382	200NTU	553.3474	49.43840967
1383	200NTU	553.6749	46.55233874
1384	200NTU	554.0026	43.60784142
1385	200NTU	554.3301	40.81910612
1386	200NTU	554.6577	37.9631117
1387	200NTU	554.9853	35.11598376
1388	200NTU	555.3129	32.60957459
1389	200NTU	555.6404	30.32354104
1390	200NTU	555.968	28.04547597
1391	200NTU	556.2955	25.72492265
1392	200NTU	556.623	23.65041395
1393	200NTU	556.9504	21.80513114
1394	200NTU	557.278	20.18288549
1395	200NTU	557.6054	18.58098515
1396	200NTU	557.9329	17.07910002
1397	200NTU	558.2604	15.70110146
1398	200NTU	558.5878	14.69747649
1399	200NTU	558.9152	13.49205814
1400	200NTU	559.2427	12.49640187
1401	200NTU	559.5701	11.69635056
1402	200NTU	559.8975	11.01752388
1403	200NTU	560.2249	10.22718709
1404	200NTU	560.5522	9.849269973
1405	200NTU	560.8796	9.385512051
1406	200NTU	561.2069	8.858039023
1407	200NTU	561.5342	8.489853717
1408	200NTU	561.8616	8.197794625
1409	200NTU	562.1889	7.58536215
1410	200NTU	562.5162	7.334892269
1411	200NTU	562.8435	6.964961084
1412	200NTU	563.1708	6.728648335
1413	200NTU	563.498	6.225962848
1414	200NTU	563.8253	5.966660108
1415	200NTU	564.1525	5.834804894
1416	200NTU	564.4798	5.570195512
1417	200NTU	564.807	5.228578134
1418	200NTU	565.1342	5.026784874
1419	200NTU	565.4614	4.835622327
1420	200NTU	565.7886	4.642679356
1421	200NTU	566.1158	4.436478266
1422	200NTU	566.4429	4.381613478
1423	200NTU	566.7701	4.259490022
1424	200NTU	567.0972	4.237364328
1425	200NTU	567.4244	4.157711952
1426	200NTU	567.7515	3.94442371
1427	200NTU	568.0786	3.775386887
1428	200NTU	568.4056	3.769198576
1429	200NTU	568.7327	3.601942234
1430	200NTU	569.0598	3.609029357
1431	200NTU	569.3869	3.545314251
1432	200NTU	569.7139	3.509014281
1433	200NTU	570.041	3.509014281
1434	200NTU	570.368	3.610792466
1435	200NTU	570.695	3.386890797
1436	200NTU	571.022	3.435567303
1437	200NTU	571.349	3.686918652
1438	200NTU	571.676	4.169258822
1439	200NTU	572.0029	4.908256926
1440	200NTU	572.3299	5.824260788
1441	200NTU	572.6568	6.490693583
1442	200NTU	572.9838	6.982765539
1443	200NTU	573.3107	7.121725162
1444	200NTU	573.6376	7.606709898
1445	200NTU	573.9645	8.204985241
1446	200NTU	574.2913	9.052831452
1447	200NTU	574.6182	10.12017139
1448	200NTU	574.9451	11.09636405
1449	200NTU	575.2719	12.21858612
1450	200NTU	575.5988	13.03014964
1451	200NTU	575.9255	14.03908117
1452	200NTU	576.2524	14.92322756
1453	200NTU	576.5792	15.87639571
1454	200NTU	576.9059	16.77558047
1455	200NTU	577.2327	17.64997757
1456	200NTU	577.5595	18.47039139
1457	200NTU	577.8862	19.52357448
1458	200NTU	578.213	20.71570008
1459	200NTU	578.5397	21.86535466
1460	200NTU	578.8664	23.24245452
1461	200NTU	579.1931	24.53283194
1462	200NTU	579.5198	25.98692217
1463	200NTU	579.8465	27.44369187
1464	200NTU	580.1732	28.53493816
1465	200NTU	580.4998	29.6713173
1466	200NTU	580.8265	30.84397921
1467	200NTU	581.1531	31.79450253
1468	200NTU	581.4797	32.85211071
1469	200NTU	581.8063	33.61501493
1470	200NTU	582.1329	34.40357141
1471	200NTU	582.4595	35.24789135
1472	200NTU	582.7861	36.30726258
1473	200NTU	583.1126	37.52417579
1474	200NTU	583.4391	38.82604831
1475	200NTU	583.7657	39.86685504
1476	200NTU	584.0922	40.3925649
1477	200NTU	584.4188	40.46779244
1478	200NTU	584.7452	40.41999769
1479	200NTU	585.0717	40.33856478
1480	200NTU	585.3982	40.25979393
1481	200NTU	585.7247	40.38547829
1482	200NTU	586.0511	40.40317904
1483	200NTU	586.3776	40.35626553
1484	200NTU	586.704	40.21289791
1485	200NTU	587.0304	40.20404767
1486	200NTU	587.3568	40.16954547
1487	200NTU	587.6832	39.91909296
1488	200NTU	588.0096	39.74118845
1489	200NTU	588.3359	39.34558778
1490	200NTU	588.6623	39.13406259
1491	200NTU	588.9886	38.49241732
1492	200NTU	589.3149	37.82774775
1493	200NTU	589.6413	36.84626585
1494	200NTU	589.9676	35.9780395
1495	200NTU	590.2939	35.29480486
1496	200NTU	590.6202	34.49739815
1497	200NTU	590.9464	33.62386516
1498	200NTU	591.2727	32.92379438
1499	200NTU	591.5989	31.99097155
1500	200NTU	591.9252	31.02274779
1501	200NTU	592.2514	29.70759987
1502	200NTU	592.5776	28.42783573
1503	200NTU	592.9038	26.95514616
1504	200NTU	593.23	25.39395373
1505	200NTU	593.5562	24.22571708
1506	200NTU	593.8823	23.23979257
1507	200NTU	594.2084	22.46803812
1508	200NTU	594.5346	21.83259851
1509	200NTU	594.8607	21.31485706
1510	200NTU	595.1868	21.1546705
1511	200NTU	595.5129	20.61302323
1512	200NTU	595.839	19.97049644
1513	200NTU	596.1651	19.35982727
1514	200NTU	596.4911	18.91200673
1515	200NTU	596.8172	18.39692735
1516	200NTU	597.1432	17.80041506
1517	200NTU	597.4692	17.07203021
1518	200NTU	597.7953	16.50028848
1519	200NTU	598.1213	15.83651772
1520	200NTU	598.4473	15.19132916
1521	200NTU	598.7733	14.3355143
1522	200NTU	599.0992	13.78059167
1523	200NTU	599.4252	13.22214249
1524	200NTU	599.7511	12.91590904
1525	200NTU	600.077	12.77784834
1526	200NTU	600.403	12.63446352
1527	200NTU	600.7288	12.53533014
1528	200NTU	601.0547	12.484009
1529	200NTU	601.3806	12.36895541
1530	200NTU	601.7065	12.29815326
1531	200NTU	602.0323	12.14857998
1532	200NTU	602.3582	12.33001066
1533	200NTU	602.684	12.30878381
1534	200NTU	603.0098	12.33445298
1535	200NTU	603.3356	12.63802433
1536	200NTU	603.6614	12.82033648
1537	200NTU	603.9872	13.09115151
1538	200NTU	604.3129	13.5177452
1539	200NTU	604.6387	14.20364162
1540	200NTU	604.9645	15.09928299
1541	200NTU	605.2902	16.32947155
1542	200NTU	605.6159	18.94739181
1543	200NTU	605.9416	23.72033641
1544	200NTU	606.2673	30.81737654
1545	200NTU	606.593	38.91183656
1546	200NTU	606.9186	46.6372297
1547	200NTU	607.2443	52.57134154
1548	200NTU	607.5699	56.81150546
1549	200NTU	607.8956	59.97105368
1550	200NTU	608.2212	62.65446706
1551	200NTU	608.5468	65.27415036
1552	200NTU	608.8724	67.70797691
1553	200NTU	609.198	70.11082724
1554	200NTU	609.5236	72.66413255
1555	200NTU	609.8491	75.07495187
1556	200NTU	610.1746	77.07511464
1557	200NTU	610.5002	79.15847366
1558	200NTU	610.8257	81.03118901
1559	200NTU	611.1512	82.6552149
1560	200NTU	611.4767	83.9447108
1561	200NTU	611.8022	85.09612851
1562	200NTU	612.1276	86.20595685
1563	200NTU	612.4531	86.96884387
1564	200NTU	612.7785	87.73084936
1565	200NTU	613.1039	88.43975347
1566	200NTU	613.4294	89.0990992
1567	200NTU	613.7548	89.41594622
1568	200NTU	614.0802	89.71685583
1569	200NTU	614.4056	89.84428604
1570	200NTU	614.7309	89.79028535
1571	200NTU	615.0563	89.584084
1572	200NTU	615.3816	88.91234445
1573	200NTU	615.707	86.86350397
1574	200NTU	616.0323	82.94813746
1575	200NTU	616.3575	76.57505675
1576	200NTU	616.6829	69.20543795
1577	200NTU	617.0081	62.37834796
1578	200NTU	617.3334	57.09030649
1579	200NTU	617.6587	53.49621269
1580	200NTU	617.9839	51.03583643
1581	200NTU	618.3091	49.01000564
1582	200NTU	618.6343	47.02133682
1583	200NTU	618.9595	45.27162628
1584	200NTU	619.2847	43.34316467
1585	200NTU	619.6099	41.38460849
1586	200NTU	619.9351	39.53844383
1587	200NTU	620.2603	37.79229436
1588	200NTU	620.5854	36.1346303
1589	200NTU	620.9105	34.48583396
1590	200NTU	621.2357	33.27777127
1591	200NTU	621.5607	32.23077637
1592	200NTU	621.8858	31.17316819
1593	200NTU	622.2109	30.33151032
1594	200NTU	622.5359	29.50755291
1595	200NTU	622.861	28.960599
1596	200NTU	623.186	28.26054541
1597	200NTU	623.511	27.60030096
1598	200NTU	623.8361	27.17725058
1599	200NTU	624.1611	26.54003043
1600	200NTU	624.4861	25.98246294
1601	200NTU	624.811	25.35587385
1602	200NTU	625.136	24.7345742
1603	200NTU	625.4609	24.19294413
1604	200NTU	625.7859	24.09382795
1605	200NTU	626.1108	23.94249191
1606	200NTU	626.4357	24.0309948
1607	200NTU	626.7606	23.92124785
1608	200NTU	627.0855	23.47783523
1609	200NTU	627.4104	23.03708439
1610	200NTU	627.7352	22.51137452
1611	200NTU	628.0601	21.83787186
1612	200NTU	628.3849	20.94753732
1613	200NTU	628.7098	20.13863562
1614	200NTU	629.0345	19.32264701
1615	200NTU	629.3594	18.57389954
1616	200NTU	629.6841	17.86233366
1617	200NTU	630.0089	17.13394884
1618	200NTU	630.3337	16.53034951
1619	200NTU	630.6584	15.81259535
1620	200NTU	630.9832	15.38600155
1621	200NTU	631.3079	14.90366127
1622	200NTU	631.6326	14.48239151
1623	200NTU	631.9573	13.93367426
1624	200NTU	632.2819	13.48585363
1625	200NTU	632.6066	13.18140063
1626	200NTU	632.9313	12.66101456
1627	200NTU	633.2559	12.32912902
1628	200NTU	633.5806	11.90785921
1629	200NTU	633.9052	11.37860578
1630	200NTU	634.2297	10.97858011
1631	200NTU	634.5543	10.54315331
1632	200NTU	634.8789	10.11125278
1633	200NTU	635.2035	9.41562434
1634	200NTU	635.528	8.489888662
1635	200NTU	635.8526	7.348202678
1636	200NTU	636.1771	6.24634291
1637	200NTU	636.5016	5.060405708
1638	200NTU	636.8261	3.989521995
1639	200NTU	637.1506	3.314256112
1640	200NTU	637.4751	2.809790334
1641	200NTU	637.7996	2.554013897
1642	200NTU	638.124	2.377889893
1643	200NTU	638.4484	2.318582668
1644	200NTU	638.7728	2.163702804
1645	200NTU	639.0972	2.062806174
1646	200NTU	639.4216	2.084931869
1647	200NTU	639.746	2.030049766
1648	200NTU	640.0704	2.09378213
1649	200NTU	640.3948	2.121214524
1650	200NTU	640.7191	2.015011186
1651	200NTU	641.0434	1.965453068
1652	200NTU	641.3677	1.87074472
1653	200NTU	641.692	1.741534123
1654	200NTU	642.0164	1.803486077
1655	200NTU	642.3406	1.713202865
1656	200NTU	642.6649	1.743297295
1657	200NTU	642.9891	1.651250937
1658	200NTU	643.3134	1.66983307
1659	200NTU	643.6376	1.623818543
1660	200NTU	643.9618	1.692857634
1661	200NTU	644.286	1.698164362
1662	200NTU	644.6102	1.694620801
1663	200NTU	644.9344	1.984035229
1664	200NTU	645.2585	2.290251394
1665	200NTU	645.5826	2.776117753
1666	200NTU	645.9068	3.22393832
1667	200NTU	646.2309	3.488565104
1668	200NTU	646.5551	3.531053356
1669	200NTU	646.8792	3.75495501
1670	200NTU	647.2032	3.726623747
1671	200NTU	647.5273	3.618657283
1672	200NTU	647.8513	3.597430457
1673	200NTU	648.1754	3.770909712
1674	200NTU	648.4994	3.827554958
1675	200NTU	648.8234	3.836405236
1676	200NTU	649.1474	3.843492388
1677	200NTU	649.4714	3.878011934
1678	200NTU	649.7953	3.904562774
1679	200NTU	650.1193	3.702769513
1680	200NTU	650.4433	3.563827065
1681	200NTU	650.7672	3.664723704
1682	200NTU	651.0911	3.524899698
1683	200NTU	651.415	3.479766725
1684	200NTU	651.739	3.49746728
1685	200NTU	652.0629	3.547906937
1686	200NTU	652.3867	3.424003038
1687	200NTU	652.7106	3.348775664
1688	200NTU	653.0344	3.432853316
1689	200NTU	653.3582	3.329311968
1690	200NTU	653.6821	3.369138213
1691	200NTU	654.0059	3.327548801
1692	200NTU	654.3297	3.310729806
1693	200NTU	654.6534	3.241708018
1694	200NTU	654.9772	2.863790802
1695	200NTU	655.301	2.55935506
1696	200NTU	655.6247	2.194730602
1697	200NTU	655.9484	1.88673407
1698	200NTU	656.2721	1.670783818
1699	200NTU	656.5958	1.669884977
1700	200NTU	656.9195	1.682278828
1701	200NTU	657.2432	1.669902263
1702	200NTU	657.5668	1.910622925
1703	200NTU	657.8904	1.97610114
1704	200NTU	658.2141	1.77785147
1705	200NTU	658.5377	1.788482154
1706	200NTU	658.8613	1.846890544
1707	200NTU	659.1849	1.837141414
1708	200NTU	659.5085	1.774307891
1709	200NTU	659.832	1.702624099
1710	200NTU	660.1556	1.775206752
1711	200NTU	660.4791	1.781395034
1712	200NTU	660.8027	1.671648114
1713	200NTU	661.1262	1.611459312
1714	200NTU	661.4496	1.607915751
1715	200NTU	661.7731	1.601710188
1716	200NTU	662.0966	1.668986142
1717	200NTU	662.42	1.820322444
1718	200NTU	662.7435	1.857486681
1719	200NTU	663.067	1.626497889
1720	200NTU	663.3903	1.630041458
1721	200NTU	663.7137	1.491081726
1722	200NTU	664.0372	1.533552692
1723	200NTU	664.3605	1.584891205
1724	200NTU	664.6839	1.587535908
1725	200NTU	665.0072	1.594623043
1726	200NTU	665.3306	1.679582261
1727	200NTU	665.6539	1.753928051
1728	200NTU	665.9772	1.791109576
1729	200NTU	666.3005	1.735363207
1730	200NTU	666.6238	1.504374415
1731	200NTU	666.947	1.282235898
1732	200NTU	667.2703	1.233559364
1733	200NTU	667.5935	0.927343198
1734	200NTU	667.9167	0.774243762
1735	200NTU	668.24	0.668040432
1736	200NTU	668.5632	0.500766746
1737	200NTU	668.8864	0.496341601
1738	200NTU	669.2095	0.420232644
1739	200NTU	669.5327	0.493696852
1740	200NTU	669.8558	0.522909679
1741	200NTU	670.179	0.433508058
1742	200NTU	670.5021	0.395462235
1743	200NTU	670.8252	0.475996308
1744	200NTU	671.1483	0.413162785
1745	200NTU	671.4714	0.276865054
1746	200NTU	671.7944	0.351210854
1747	200NTU	672.1175	0.094552805
1748	200NTU	672.4405	0.027294152
1749	200NTU	672.7635	0
1750	200NTU	673.0865	0.260063368
1751	200NTU	673.4095	0.453887912
1752	200NTU	673.7325	0.421148799
1753	200NTU	674.0555	0.276899649
1754	200NTU	674.3784	0.190160036
1755	200NTU	674.7014	0.208742169
1756	200NTU	675.0243	0.283087957
1757	200NTU	675.3472	0.400786268
1758	200NTU	675.6701	0.445919212
1759	200NTU	675.993	0.304314782
1760	200NTU	676.3159	0.268913653
1761	200NTU	676.6387	0.252993527
1762	200NTU	676.9615	0.189278436
1763	200NTU	677.2844	0.103420377
1764	200NTU	677.6072	0.191923148
1765	200NTU	677.9301	0.046775125
1766	200NTU	678.2528	0.124647193
1767	200NTU	678.5756	0.300771169
1768	200NTU	678.8984	0.324660001
1769	200NTU	679.2211	0.355635988
1770	200NTU	679.5438	0.111354504
1771	200NTU	679.8666	0.00957632
1772	200NTU	680.1893	0
1773	200NTU	680.512	0.187480748
1774	200NTU	680.8347	0.114915384
1775	200NTU	681.1573	0.305196377
1776	200NTU	681.48	0.299008094
1777	200NTU	681.8026	0.286614243
1778	200NTU	682.1252	0.622025941
1779	200NTU	682.4478	0.707884014
1780	200NTU	682.7704	0.84240132
1781	200NTU	683.093	0.792843203
1782	200NTU	683.4156	0.733535955
1783	200NTU	683.7382	0.920273372
1784	200NTU	684.0607	1.006995727
1785	200NTU	684.3832	1.002570582
1786	200NTU	684.7057	1.176049866
1787	200NTU	685.0283	1.20612698
1788	200NTU	685.3507	1.122049346
1789	200NTU	685.6732	1.176032579
1790	200NTU	685.9957	1.277810764
1791	200NTU	686.3181	1.338863857
1792	200NTU	686.6406	1.438861615
1793	200NTU	686.963	1.5910795
1794	200NTU	687.2853	1.708795097
1795	200NTU	687.6077	1.700826391
1796	200NTU	687.9301	1.811454874
1797	200NTU	688.2525	1.77162862
1798	200NTU	688.5748	1.690195692
1799	200NTU	688.8972	1.520277256
1800	200NTU	689.2195	1.580466056
1801	200NTU	689.5418	1.833597829
1802	200NTU	689.8641	1.911469898
1803	200NTU	690.1863	2.119451412
1804	200NTU	690.5086	1.898194435
1805	200NTU	690.8309	1.739771007
1806	200NTU	691.1531	1.699063173
1807	200NTU	691.4753	1.72737715
1808	200NTU	691.7975	1.611441948
1809	200NTU	692.1198	1.492862054
1810	200NTU	692.4419	1.404359269
1811	200NTU	692.7641	1.107874976
1812	200NTU	693.0862	0.944144852
1813	200NTU	693.4084	0.809627555
1814	200NTU	693.7305	0.671566658
1815	200NTU	694.0526	0.534387345
1816	200NTU	694.3747	0.449428127
1817	200NTU	694.6968	0.010440506
1818	200NTU	695.0189	0
1819	200NTU	695.3409	0
1820	200NTU	695.663	0
1821	200NTU	695.985	0
1822	200NTU	696.307	0
1823	200NTU	696.629	0
1824	200NTU	696.951	0
1825	200NTU	697.2729	0
1826	200NTU	697.5949	0
1827	200NTU	697.9169	0
1828	200NTU	698.2388	0
1829	200NTU	698.5607	0
1830	200NTU	698.8826	0
1831	200NTU	699.2045	0
1832	200NTU	699.5264	0
1833	200NTU	699.8482	0
1834	200NTU	700.17	0
