# Supplementary material for: Plasticity of opsin gene expression in the adult red shiner (Cyprinella lutrensis) in response to turbid habitats
Source: PLoS One. 2019 Apr 12;14(4):e0215376. doi: 10.1371/journal.pone.0215376 (PMC6461250; doi:10.1371/journal.pone.0215376)
Supplement: S3 Table — The original data of absorbance spectra measured by VersaMax ELISA Plate Reader. (CSV) [file pone.0215376.s003.csv]

ID	Turbidity	Wavelength	OD	trans
1	50NTU	400	0.024	0.946237161
2	50NTU	430	0.024	0.946237161
3	50NTU	460	0.023	0.948418463
4	50NTU	490	0.021	0.952796164
5	50NTU	520	0.018	0.959400632
6	50NTU	550	0.016	0.963829024
7	50NTU	580	0.014	0.968277856
8	50NTU	610	0.012	0.972747224
9	50NTU	640	0.012	0.972747224
10	50NTU	670	0.012	0.972747224
11	50NTU	700	0.011	0.974989638
12	100NTU	400	0.048	0.895364766
13	100NTU	430	0.045	0.901571138
14	100NTU	460	0.043	0.905732601
15	100NTU	490	0.037	0.918332596
16	100NTU	520	0.035	0.922571427
17	100NTU	550	0.03	0.933254301
18	100NTU	580	0.028	0.937562007
19	100NTU	610	0.025	0.944060876
20	100NTU	640	0.024	0.946237161
21	100NTU	670	0.022	0.950604794
22	100NTU	700	0.021	0.952796164
23	200NTU	400	0.107	0.781627805
24	200NTU	430	0.101	0.79250133
25	200NTU	460	0.094	0.805378441
26	200NTU	490	0.084	0.824138115
27	200NTU	520	0.077	0.837529282
28	200NTU	550	0.065	0.860993752
29	200NTU	580	0.063	0.864967919
30	200NTU	610	0.058	0.874983775
31	200NTU	640	0.053	0.88511561
32	200NTU	670	0.049	0.893305484
33	200NTU	700	0.046	0.899497582
